# Supplementary material for: Incidence, Risk Factors, and Outcomes of De Novo Malignancy following Kidney Transplantation
Source: J Clin Med. 2024 Mar 24;13(7):1872. doi: 10.3390/jcm13071872 (PMC11012944; doi:10.3390/jcm13071872)
Supplement: Supplementary file 1 [file jcm-13-01872-s001.zip]

Archive with 1 entries (1 files):
- jcm-2895947-supplementary.pdf
